# Supplementary material for: microRNA Profile of High-Grade B-Cell Lymphoma with 11q Aberration
Source: Int J Mol Sci. 2024 Dec 31;26(1):285. doi: 10.3390/ijms26010285 (PMC11720131; doi:10.3390/ijms26010285)
Supplement: Supplementary file 1 [file ijms-26-00285-s001.zip]

Archive with 1 entries (1 files):
- ijms-3360577-supplementary.pdf
